# Supplementary material for: Integrating Bulk and Single-cell RNA-seq to Construct a Macrophage-related Prognostic Model for Prognostic Stratification in Triple-negative Breast Cancer
Source: J Cancer. 2024 Sep 23;15(18):6002–15. doi: 10.7150/jca.101042 (PMC11493015; doi:10.7150/jca.101042)
Supplement: Supplementary file 1 — Supplementary figure and tables. [file jcav15p6002s1.zip]

Archive with 7 entries (6 files):
- Supplementary File/
- Supplementary File/Supplementary Figure.docx
- Supplementary File/Table S1 Primers of candidate genes.docx
- Supplementary File/Table S2 Up-regulated and down-regulated genes in TGCA-TNBC dataset.docx
- Supplementary File/Table S3 Macrophage differential.docx
- Supplementary File/Table S4 The results of multivariate COX regression.docx
- Supplementary File/Table S5 The differential expression analysis of high.docx
